# Supplementary material for: Seasonal Dynamics of Foliar Fungi Associated with the Invasive Plant Ageratina adenophora
Source: Microorganisms. 2025 Dec 30;14(1):84. doi: 10.3390/microorganisms14010084 (PMC12844525; doi:10.3390/microorganisms14010084)
Supplement: Supplementary file 1 [file microorganisms-14-00084-s001.zip]

Archive with 1 entries (1 files):
- microorganisms-4020251-supplementary.pdf
